# Supplementary material for: Paepalanthus serpens, a new microendemic species of Eriocaulaceae from the Espinhaço Range, Minas Gerais, Brazil
Source: PhytoKeys. 2015 Apr 15;(48):43–9. doi: 10.3897/phytokeys.48.6713 (PMC4408731; doi:10.3897/phytokeys.48.6713)
Supplement: XML Treatment for Paepalanthus serpens [file phytokeys.48.6713-treatment1.xml]

<!DOCTYPE tp:taxon-treatment
  PUBLIC "-//TaxonX//DTD Taxonomic Treatment Publishing DTD v0 20100105//EN" "tax-treatment-NSO.dtd">
<tp:taxon-treatment xmlns:tp="http://www.plazi.org/taxpub"><tp:treatment-meta><kwd-group><label>Taxon classification</label><kwd><named-content content-type="kingdom">Plantae</named-content></kwd><kwd><named-content content-type="order">Poales</named-content></kwd><kwd><named-content content-type="family">Eriocaulaceae</named-content></kwd></kwd-group><mixed-citation publication-type="journal"><person-group><name><surname>Echternacht</surname><given-names>Livia</given-names></name><name><surname>Trovó</surname><given-names>Marcelo</given-names></name></person-group><article-title><italic><tp:taxon-name><tp:taxon-name-part taxon-name-part-type="genus">Paepalanthus</tp:taxon-name-part> <tp:taxon-name-part taxon-name-part-type="species">serpens</tp:taxon-name-part></tp:taxon-name></italic>, a new microendemic species of <tp:taxon-name><tp:taxon-name-part taxon-name-part-type="family">Eriocaulaceae</tp:taxon-name-part></tp:taxon-name> from the Espinhaço Range, Minas Gerais, Brazil</article-title><source>PhytoKeys</source><day>15</day><month>4</month><year>2015</year><volume>2015</volume><issue>48</issue><fpage>43</fpage><lpage>49</lpage><pub-id pub-id-type="doi">10.3897/phytokeys.48.6713</pub-id></mixed-citation></tp:treatment-meta><tp:nomenclature><tp:taxon-name>
                        <tp:taxon-name-part taxon-name-part-type="genus">Paepalanthus</tp:taxon-name-part>
                        <tp:taxon-name-part taxon-name-part-type="species">serpens</tp:taxon-name-part>
                        <object-id xmlns:xlink="http://www.w3.org/1999/xlink" content-type="ipni" xlink:type="simple">urn:lsid:ipni.org:names:77146543-1</object-id>
                    </tp:taxon-name><tp:taxon-authority>Echtern. &amp; Trovó</tp:taxon-authority><tp:taxon-status xmlns:xlink="http://www.w3.org/1999/xlink" xlink:type="simple">sp. nov.</tp:taxon-status><xref ref-type="fig" rid="F1">Figures 1</xref><xref ref-type="fig" rid="F2">, 2</xref></tp:nomenclature><tp:treatment-sec sec-type="Type"><title>Type.</title><p>Brazil. Minas Gerais, Santana do Pirapama, Reserva Particular do Patrimônio Natural (RPPN) Toucan Cipó, Trilha da Captação, <named-content xmlns:xlink="http://www.w3.org/1999/xlink" content-type="dwc:verbatimCoordinates" xlink:type="simple">19°00'13.2"S, 43°45'23.3"W</named-content>, SAD69, 927 m, 27 Jul 2013, <italic>L. Echternacht, T. V. Bastos, M. Stallegger, C. A. Ferreira Júnior 2316</italic> (holotype HUFU; isotypes BHCB, NY, P, R, SPF)</p></tp:treatment-sec><tp:treatment-sec sec-type="Diagnosis"><title>Diagnosis.</title><p><italic><tp:taxon-name><tp:taxon-name-part taxon-name-part-type="genus">Paepalanthus</tp:taxon-name-part> <tp:taxon-name-part taxon-name-part-type="species">serpens</tp:taxon-name-part></tp:taxon-name></italic> differs from the other species of the genus by its elongated, lignescent stem, thickened by the marcescent sheaths of the linear leaves, which are disposed in rosette at the stem apex, scapes equalling the leaf length and capitula with straw-coloured involucral bracts.</p></tp:treatment-sec><tp:treatment-sec sec-type="Description"><title>Description.</title><p>Perennial herbs. Stem elongate, lignescent, with a thick cover of marcescent leaf sheaths, ca. 1.0−30.0 cm long × 1.0−3.5 cm wide (without the leaf sheath coat), unbranched, pilose, with simple, filamentous trichomes ca. 1.0 cm long. Leaves arranged in rosette at the stem apex, flat to semi-terete, linear, chartaceous, 5.0−10.0 cm long × 0.3−1.5 mm wide, green, pubescent to glabrescent on both surfaces, trichomes ca. 0.1−0.2 mm long, simple, filamentous, cream to <!--PageBreak-->ferruginous, apex acute. Spathes appressed to scapes, membranaceous, ca. 0.6−1.0 cm long, lamina glabrescent, oblique opening, margins lacerate, ciliate. Scapes free, ca. 4−150 per plant, ca. 6.0−10.0 cm long, filiform, pilose as the leaves. Capitula 3.0−7.0 mm diam. × 3.0−4.0 mm high. Involucral bracts in 4−6 series, ovate-triangular, ca. 2.0−3.0 mm long × 1.0−2.0 mm wide, straw-coloured, darker on the margins, pilose on abaxial surface, mainly in the upper back, ciliate, tufted at apex, trichomes cream, occasionally yellowish at the apex, glabrous on adaxial surface, apex acute to obtuse. Floral bracts lanceolate, membranaceous, ca. 2 mm long, cream at the base, light-brown at the apex, pilose on abaxial surface, ciliate on the margins, cilia shortening toward the obtuse and tufted apex, filamentous trichomes ca. 7−9 cells long, cream, occasionally the distal trichomes yellowish at the apex, glabrous on adaxial surface, apex obtuse. Flowers 3-merous, ca. 60 per capitulum. Staminate flowers ca. 2.0−2.5 mm long; pedicel ca. 0.3 mm long, densely pilose, with filamentous trichomes ca. 1.5 mm long; sepals free, oblanceolate, membranaceous, ca. 1.5−2.0 mm long, cream to straw-coloured, darker at the obtuse apex, pilose as the floral bracts; corolla tubular, apex with tree acute lobes, soon involute, membranaceous, ca. 1.5−2.0 mm long, hyaline, glabrous; stamens ca. 2 mm long, filaments adnate to corolla on its lower third, anthers cream; pistillodes 3, ca. 0.8 <!--PageBreak-->mm long, fimbriate at the apex. Pistillate flowers ca. 2.0−3.0 mm long, pedicel ca. 0.3 mm long, densely pilose, with filamentous trichomes ca. 1.5 mm long; sepals free, oblanceolate, membranaceous, thickening during fruit maturation, hygroscopic, ca. 1.5−2.0 mm long, cream to light-brown, darker at the upper part, pilose as the floral bracts, apex cuspidate; petals free, oblanceolate, membranaceous, ca. 1.5−2.5 mm long, cream to light-brown at the apex, ciliate, tufted at the truncate apex; staminodes 3, scale-like; gynoecium ca. 2.0−3.0 mm long, stigmatic branches ca. 1.5 mm long, bifid, twice longer than the papillose nectariferous branches. Fruit a loculicidal capsule.</p><fig id="F1" position="float" orientation="portrait"><label>Figure 1.</label><caption><p>Illustration of <italic><tp:taxon-name><tp:taxon-name-part taxon-name-part-type="genus">Paepalanthus</tp:taxon-name-part> <tp:taxon-name-part taxon-name-part-type="species">serpens</tp:taxon-name-part></tp:taxon-name></italic> Echtern. &amp; Trovó: <bold>A</bold> Spathe apex <bold>B</bold> Involucral bract abaxial surface <bold>C</bold> Floral bract abaxial surface <bold>D</bold> Staminate flower <bold>E</bold> Pistillate flower with floral bract <bold>F</bold> Staminate flower with pedicel and sepals removed, at early anthesis <bold>G</bold> Gynoecium (Drawn from the holotype by L. Echternacht).</p></caption><graphic xmlns:xlink="http://www.w3.org/1999/xlink" xlink:href="phytokeys-048-043-g001.jpg" position="float" orientation="portrait" xlink:type="simple" id="oo_41840.jpg"/></fig><fig id="F2" position="float" orientation="portrait"><label>Figure 2.</label><caption><p><italic><tp:taxon-name><tp:taxon-name-part taxon-name-part-type="genus">Paepalanthus</tp:taxon-name-part> <tp:taxon-name-part taxon-name-part-type="species">serpens</tp:taxon-name-part></tp:taxon-name></italic> Echtern. &amp; Trovó: <bold>A</bold> Habit <bold>B</bold> Capitula <bold>C</bold> Capitulum with yellowish hairs in a dried individual <bold>D</bold> Habit showing the elongate, thick and creeping stem, with erect apex <bold>E</bold> Habitat (Photos by L. Echternacht).</p></caption><graphic xmlns:xlink="http://www.w3.org/1999/xlink" xlink:href="phytokeys-048-043-g002.jpg" position="float" orientation="portrait" xlink:type="simple" id="oo_41841.jpg"/></fig></tp:treatment-sec><tp:treatment-sec sec-type="Additional specimens examined"><title>Additional specimens examined.</title><p>Brazil. Minas Gerais: Santana do Pirapama, Trilha da Captação, <named-content xmlns:xlink="http://www.w3.org/1999/xlink" content-type="dwc:verbatimCoordinates" xlink:type="simple">19°00'30.7"S, 43°45'53.1"W</named-content>, 840 m, 8 Sep 2011, <italic>C. A. Ferreira Júnior s.n.</italic> (BHZB 8198); same locality, <named-content xmlns:xlink="http://www.w3.org/1999/xlink" content-type="dwc:verbatimCoordinates" xlink:type="simple">19°00.52'S, 43°75.85'W</named-content> DD, 854 m, 19 Mar 2011, <italic>W. Milliken et al. 4296</italic> (SPF, K).</p></tp:treatment-sec><tp:treatment-sec sec-type="Distribution and ecology"><title>Distribution and ecology.</title><p><italic><tp:taxon-name><tp:taxon-name-part taxon-name-part-type="genus">Paepalanthus</tp:taxon-name-part> <tp:taxon-name-part taxon-name-part-type="species">serpens</tp:taxon-name-part></tp:taxon-name></italic> is known from one population at the western slopes of the Serra do Cipó, southern Espinhaço Range, in Minas Gerais state. The habitat consists of a <italic>campo rupestre</italic> within the Cerrado biome. The species grows on gravelly soils of quartzite origin, on open areas, among herbaceous to shrubby vegetation. The encountered population consists of around 300 individuals.</p></tp:treatment-sec><tp:treatment-sec sec-type="Phenology"><title>Phenology.</title><p>Individuals flower during the dry season, starting to develop the inflorescences in March and dispersing seeds until October. The sepals of the pistillate flowers are thickened and hygroscopic when fruits are mature, becoming revolute upon drying, probably favouring seeds dispersal through a catapult mechanism (further description of this dispersal mechanisms is provided by <xref ref-type="bibr" rid="B7">Trovó and Stützel 2012</xref>).</p></tp:treatment-sec><tp:treatment-sec sec-type="Conservation status"><title>Conservation status.</title><p>The species is considered critically endangered according to criteria B1a and B2a of the IUCN (2011). However, it occurs inside a conservation unit (RPPN Toucan Cipó) and is conserved <italic>ex situ</italic> at the Belo Horizonte Botanical Garden (Fundação Zoo-Botânica de Belo Horizonte, FZB-BH), factors that may attenuate its threatened status.</p></tp:treatment-sec><tp:treatment-sec sec-type="Etymology"><title>Etymology.</title><p>The epithet <italic>serpens</italic> refers to the serpent-like habit of the perennial individuals, which have an unbranched, thick woody stem that slowly elongates and becomes creeping, with an erect apex.</p></tp:treatment-sec><tp:treatment-sec sec-type="Comments"><title>Comments.</title><p>The extremely reduced population and restricted occurrence range probably contributed to this species remaining undescribed. It occurs on high slopes with difficult access from the closest trails and roads.</p><p>The species architecture and trimerous flowers place <!--PageBreak--><!--PageBreak--><italic><tp:taxon-name><tp:taxon-name-part taxon-name-part-type="genus">Paelanthus</tp:taxon-name-part> <tp:taxon-name-part taxon-name-part-type="species">serpens</tp:taxon-name-part></tp:taxon-name></italic> within <tp:taxon-name><tp:taxon-name-part taxon-name-part-type="genus">Paelanthus</tp:taxon-name-part> <tp:taxon-name-part taxon-name-part-type="infraspecific-rank">ser.</tp:taxon-name-part> <tp:taxon-name-part taxon-name-part-type="series">Paepalanthus</tp:taxon-name-part></tp:taxon-name> (<xref ref-type="bibr" rid="B5">Ruhland 1903</xref>), which is the largest of the genus, encompassing most of its morphological, taxonomic and phylogenetic complexity (<xref ref-type="bibr" rid="B1">Andrade et al. 2010</xref>, <xref ref-type="bibr" rid="B4">Giulietti et al. 2012</xref>, <xref ref-type="bibr" rid="B9">Trovó et al. 2013</xref>). Usually species within this series are hard to identify (<xref ref-type="bibr" rid="B2">Andrino 2013</xref>), making the confident recognition of new species challenging. <italic><tp:taxon-name><tp:taxon-name-part taxon-name-part-type="genus">Paepalanthus</tp:taxon-name-part> <tp:taxon-name-part taxon-name-part-type="species">serpens</tp:taxon-name-part></tp:taxon-name></italic>, however, is very different from the other species of the series in several aspects. It can be easily distinguished by its robust habit, with an elongate, lignescent stem, thickened by marcescent leaf sheaths, bearing at the apex a rosette of linear and erect leaves, numerous scapes equalling the leaf height and capitula with straw-coloured involucre. This character set is unique within the genus. Other peculiar features are the scape spathes, which are quite short (up to 1 cm) and membranaceous, with lacerate margins, and short ferrugineous trichomes on the leaves and scapes. In addition, in some individuals, the trichomes on the bracts and flowers become yellowish after drying, which is an unusual feature within the genus.</p><p>The species of <italic><tp:taxon-name><tp:taxon-name-part taxon-name-part-type="genus">Paepalanthus</tp:taxon-name-part></tp:taxon-name></italic> with similar overall morphology to <italic><tp:taxon-name><tp:taxon-name-part taxon-name-part-type="genus">Paepalanthus</tp:taxon-name-part> <tp:taxon-name-part taxon-name-part-type="species">serpens</tp:taxon-name-part></tp:taxon-name></italic> are <italic><tp:taxon-name><tp:taxon-name-part taxon-name-part-type="genus">Paepalanthus</tp:taxon-name-part> <tp:taxon-name-part taxon-name-part-type="species">caespititius</tp:taxon-name-part></tp:taxon-name></italic> Mart. ex Koern. and <italic><tp:taxon-name><tp:taxon-name-part taxon-name-part-type="genus">Paepalanthus</tp:taxon-name-part> <tp:taxon-name-part taxon-name-part-type="species">brunnescens</tp:taxon-name-part></tp:taxon-name></italic> Ruhland. Both have a similar size and linear leaves, but more delicate habit and short, non-lignescent stem. These species are also not sympatric to <italic><tp:taxon-name><tp:taxon-name-part taxon-name-part-type="genus">Paepalanthus</tp:taxon-name-part> <tp:taxon-name-part taxon-name-part-type="species">serpens</tp:taxon-name-part></tp:taxon-name></italic>, as none of them are reported to the Serra do Cipó. <italic><tp:taxon-name><tp:taxon-name-part taxon-name-part-type="genus">Paepalanthus</tp:taxon-name-part> <tp:taxon-name-part taxon-name-part-type="species">caespititius</tp:taxon-name-part></tp:taxon-name></italic> is morphologically the most similar species, with similar leaf width and short scapes, surpassing the leaves by no more than 5 cm. However, it shows dark involucral bracts and lanose stem with long ferrugineous hairs. <italic><tp:taxon-name><tp:taxon-name-part taxon-name-part-type="genus">Paepalanthus</tp:taxon-name-part> <tp:taxon-name-part taxon-name-part-type="species">brunnescens</tp:taxon-name-part></tp:taxon-name></italic> resembles <italic><tp:taxon-name><tp:taxon-name-part taxon-name-part-type="genus">Paepalanthus</tp:taxon-name-part> <tp:taxon-name-part taxon-name-part-type="species">serpens</tp:taxon-name-part></tp:taxon-name></italic> by its straw-coloured capitulum involucre, but can be easily differentiated by its short, branched stem, scapes greatly surpassing the leaf height, larger leaves, and elliptic to lanceolate involucral bracts.</p></tp:treatment-sec><ref-list><ref id="B7"><mixed-citation xmlns:xlink="http://www.w3.org/1999/xlink" xlink:type="simple"><person-group><name name-style="western"><surname>Trovó</surname><given-names>M</given-names></name><name name-style="western"><surname>Stützel</surname><given-names>T</given-names></name></person-group> (<year>2012</year>) <article-title>Diaspores in <tp:taxon-name><tp:taxon-name-part taxon-name-part-type="family">Eriocaulaceae</tp:taxon-name-part></tp:taxon-name>: morphology, mechanisms, and implications.</article-title><source>Feddes Repertorium</source><volume>122</volume>: <fpage>456</fpage>–<lpage>464</lpage>. doi: <ext-link ext-link-type="doi" xlink:href="10.1002/fedr.201200003" xlink:type="simple">10.1002/fedr.201200003</ext-link></mixed-citation></ref><ref id="B5"><mixed-citation xmlns:xlink="http://www.w3.org/1999/xlink" xlink:type="simple"><person-group><name name-style="western"><surname>Ruhland</surname><given-names>W</given-names></name></person-group> (<year>1903</year>) <chapter-title><tp:taxon-name><tp:taxon-name-part taxon-name-part-type="family">Eriocaulaceae</tp:taxon-name-part></tp:taxon-name>.</chapter-title> In: <person-group><name name-style="western"><surname>Engler</surname><given-names>A</given-names></name></person-group> (<role>Ed.</role>) <source>Das Pflanzenreich. Regni vegetabilis conspectus IV</source>. <volume>30</volume>. <publisher-name>Engelmann</publisher-name>, <publisher-loc>Leipzig</publisher-loc>, <size units="page">294 pp</size>.</mixed-citation></ref><ref id="B1"><mixed-citation xmlns:xlink="http://www.w3.org/1999/xlink" xlink:type="simple"><person-group><name name-style="western"><surname>Andrade</surname><given-names>MJG de</given-names></name><name name-style="western"><surname>Giulietti</surname><given-names>AM</given-names></name><name name-style="western"><surname>Rapini</surname><given-names>A</given-names></name><name name-style="western"><surname>Queiroz</surname><given-names>LP de</given-names></name><name name-style="western"><surname>Conceição</surname><given-names>ADS</given-names></name><name name-style="western"><surname>Almeida</surname><given-names>PRM de</given-names></name><name name-style="western"><surname>van den Berg</surname><given-names>C</given-names></name></person-group> (<year>2010</year>) <article-title>A comprehensive phylogenetic analysis of <tp:taxon-name><tp:taxon-name-part taxon-name-part-type="family">Eriocaulaceae</tp:taxon-name-part></tp:taxon-name>: evidence from nuclear (ITS) and plastid (<italic>psbA-trnH</italic> and <italic>trnL-F</italic>) DNA sequences.</article-title><source>Taxon</source><volume>59</volume>: <fpage>379</fpage>–<lpage>388</lpage>. doi: <ext-link ext-link-type="doi" xlink:href="10.3417/2011001" xlink:type="simple">10.3417/2011001</ext-link></mixed-citation></ref><ref id="B4"><mixed-citation xmlns:xlink="http://www.w3.org/1999/xlink" xlink:type="simple"><person-group><name name-style="western"><surname>Giulietti</surname><given-names>AM</given-names></name><name name-style="western"><surname>Andrade</surname><given-names>MJG de</given-names></name><name name-style="western"><surname>Scatena</surname><given-names>VL</given-names></name><name name-style="western"><surname>Trovó</surname><given-names>M</given-names></name><name name-style="western"><surname>Coan</surname><given-names>AI</given-names></name><name name-style="western"><surname>Sano</surname><given-names>PT</given-names></name><name name-style="western"><surname>Santos</surname><given-names>F de AR dos</given-names></name><name name-style="western"><surname>Borges</surname><given-names>RLB de</given-names></name><name name-style="western"><surname>van den Berg</surname><given-names>C</given-names></name></person-group> (<year>2012</year>) <article-title>Molecular phylogeny, morphology and their implications for the taxonomy of <tp:taxon-name><tp:taxon-name-part taxon-name-part-type="family">Eriocaulaceae</tp:taxon-name-part></tp:taxon-name>.</article-title><source>Rodriguésia</source><volume>63</volume>: <fpage>1</fpage>–<lpage>19</lpage>. doi: <ext-link ext-link-type="doi" xlink:href="10.1590/S2175-78602012000100001" xlink:type="simple">10.1590/S2175-78602012000100001</ext-link></mixed-citation></ref><ref id="B9"><mixed-citation xmlns:xlink="http://www.w3.org/1999/xlink" xlink:type="simple"><person-group><name name-style="western"><surname>Trovó</surname><given-names>M</given-names></name><name name-style="western"><surname>Echternacht</surname><given-names>L</given-names></name><name name-style="western"><surname>Sano</surname><given-names>PT</given-names></name><name name-style="western"><surname>Costa</surname><given-names>FN</given-names></name></person-group> (<year>2013</year>) <article-title><italic><tp:taxon-name><tp:taxon-name-part taxon-name-part-type="genus">Paepalanthus</tp:taxon-name-part> <tp:taxon-name-part taxon-name-part-type="species">aleurophyllus</tp:taxon-name-part></tp:taxon-name></italic>, a new species of <tp:taxon-name><tp:taxon-name-part taxon-name-part-type="family">Eriocaulaceae</tp:taxon-name-part></tp:taxon-name> from Minas Gerais, Brazil.</article-title><source>Blumea</source><volume>58</volume>: <fpage>77</fpage>–<lpage>79</lpage>. doi: <ext-link ext-link-type="doi" xlink:href="10.3767/000651913X672307" xlink:type="simple">10.3767/000651913X672307</ext-link></mixed-citation></ref><ref id="B2"><mixed-citation xmlns:xlink="http://www.w3.org/1999/xlink" xlink:type="simple"><person-group><name name-style="western"><surname>Andrino</surname><given-names>CO</given-names></name></person-group> (<year>2013</year>) <source>O gênero <italic><tp:taxon-name><tp:taxon-name-part taxon-name-part-type="genus">Paepalanthus</tp:taxon-name-part></tp:taxon-name></italic> Mart. (<tp:taxon-name><tp:taxon-name-part taxon-name-part-type="family">Eriocaulaceae</tp:taxon-name-part></tp:taxon-name>) no Parque Estadual do Biribiri, Minas Gerais</source>. <comment>Master Thesis</comment>, <publisher-name>Universidade de São Paulo</publisher-name>, <publisher-loc>Brazil</publisher-loc>.</mixed-citation></ref></ref-list></tp:taxon-treatment>
